# Supplementary material for: Relandscaping the Gut Microbiota with a Whole Food: Dose–Response Effects to Common Bean
Source: Foods. 2022 Apr 15;11(8):1153. doi: 10.3390/foods11081153 (PMC9025344; doi:10.3390/foods11081153)
Supplement: Supplementary file 1 [file foods-11-01153-s001.zip]

Archive with 1 entries (1 files):
- foods-1655675-supplementary.pdf
